# Supplementary material for: Drought Stress Inhibits the Accumulation of Rotenoids and the Biosynthesis of Drought-Responsive Phytohormones in Mirabilis himalaica (Edgew.) Heim Calli
Source: Genes (Basel). 2024 Dec 21;15(12):1644. doi: 10.3390/genes15121644 (PMC11675678; doi:10.3390/genes15121644)
Supplement: Supplementary file 1 [file genes-15-01644-s001.zip]

Archive with 1 entries (1 files):
- genes-3328088-supplementary.pdf
